# Supplementary material for: A stage-specific cell-manipulation platform for inducing endothelialization on demand
Source: Natl Sci Rev. 2019 Nov 21;7(3):629–43. doi: 10.1093/nsr/nwz188 (PMC8289041; doi:10.1093/nsr/nwz188)
Supplement: nwz188_Supplemental_Files [file nwz188_supplemental_files.zip]

Archive with 1 entries (1 files):
- Supplementary_data.rar
